# Supplementary material for: Integrative single-cell analysis: dissecting CD8 + memory cell roles in LUAD and COVID-19 via eQTLs and Mendelian Randomization
Source: Hereditas. 2024 Jan 31;161:7. doi: 10.1186/s41065-023-00307-7 (PMC10829297; doi:10.1186/s41065-023-00307-7)
Supplement: Supplementary file 4 — Additional file 4. [file 41065_2023_307_MOESM4_ESM.csv]

	x
1	GBP5
2	SH2D2A
3	GNLY
4	CD8A
5	CD8B
6	DUSP2
7	CXCR4
8	ARL4C
9	CMC1
10	LYAR
11	HOPX
12	PARP8
13	GZMK
14	GZMA
15	NCR3
16	FYN
17	SAMD3
18	SYNE1
19	TRGV9
20	MYBL1
21	HSPA5
22	PAXX
23	PRF1
24	PLAAT4
25	CTSW
26	KLRG1
27	KLRB1
28	KLRD1
29	KLRK1
30	C12orf75
31	TRAV1-2
32	TRDV2
33	GZMH
34	SYNE2
35	CALM1
36	IL32
37	LITAF
38	CCL5
39	GZMM
40	MATK
41	HCST
42	NKG7
43	CST7
44	CD99
45	PPP2R5C
46	SRSF7
47	ZFP36L2
48	CBLB
49	PIK3R1
50	ZBTB38
51	SH2D1A
52	CD247
53	EMB
54	MTFP1
55	CLDND1
56	FKBP11
57	TNFAIP3
58	RNF125
59	SEPTIN1
60	ZAP70
61	IL2RG
62	RORA
63	PTPRCAP
64	LIME1
65	DNAJB1
66	TRBC1
67	CD2
68	ERN1
69	CD7
70	DDIT4
