# Supplementary material for: Integrative single-cell analysis: dissecting CD8 + memory cell roles in LUAD and COVID-19 via eQTLs and Mendelian Randomization
Source: Hereditas. 2024 Jan 31;161:7. doi: 10.1186/s41065-023-00307-7 (PMC10829297; doi:10.1186/s41065-023-00307-7)
Supplement: Supplementary file 5 — Additional file 5. [file 41065_2023_307_MOESM5_ESM.csv]

id.exposure	id.outcome	outcome	exposure	egger_intercept	se	pval
eqtl-a-ENSG00000007264	finn-b-C3_NSCLC_ADENO_EXALLC	"Non-small cell lung cancer, adenocarcinoma" (all cancers excluded) || id:finn-b-C3_NSCLC_ADENO_EXALLC	MATK	0.0166460038809327	0.0676200807085574	0.817667258262669
eqtl-a-ENSG00000008517	finn-b-C3_NSCLC_ADENO_EXALLC	"Non-small cell lung cancer, adenocarcinoma" (all cancers excluded) || id:finn-b-C3_NSCLC_ADENO_EXALLC	IL32	-0.0214890261232025	0.0461066575527449	0.686997080818805
eqtl-a-ENSG00000010810	finn-b-C3_NSCLC_ADENO_EXALLC	"Non-small cell lung cancer, adenocarcinoma" (all cancers excluded) || id:finn-b-C3_NSCLC_ADENO_EXALLC	FYN	-0.0523856826359862	0.134740847907702	0.76393882698805
eqtl-a-ENSG00000027869	finn-b-C3_NSCLC_ADENO_EXALLC	"Non-small cell lung cancer, adenocarcinoma" (all cancers excluded) || id:finn-b-C3_NSCLC_ADENO_EXALLC	SH2D2A	NA	NA	NA
eqtl-a-ENSG00000044574	finn-b-C3_NSCLC_ADENO_EXALLC	"Non-small cell lung cancer, adenocarcinoma" (all cancers excluded) || id:finn-b-C3_NSCLC_ADENO_EXALLC	HSPA5	0.0597050269493557	0.0588354491071266	0.384935859428024
eqtl-a-ENSG00000054654	finn-b-C3_NSCLC_ADENO_EXALLC	"Non-small cell lung cancer, adenocarcinoma" (all cancers excluded) || id:finn-b-C3_NSCLC_ADENO_EXALLC	SYNE2	0.117214118034272	0.0764143253375604	0.222595870476311
eqtl-a-ENSG00000069667	finn-b-C3_NSCLC_ADENO_EXALLC	"Non-small cell lung cancer, adenocarcinoma" (all cancers excluded) || id:finn-b-C3_NSCLC_ADENO_EXALLC	RORA	-0.0836072159094236	0.209320446509307	0.75807932797053
eqtl-a-ENSG00000077984	finn-b-C3_NSCLC_ADENO_EXALLC	"Non-small cell lung cancer, adenocarcinoma" (all cancers excluded) || id:finn-b-C3_NSCLC_ADENO_EXALLC	CST7	0.0191383986330715	0.0515954252022629	0.729497651139959
eqtl-a-ENSG00000080822	finn-b-C3_NSCLC_ADENO_EXALLC	"Non-small cell lung cancer, adenocarcinoma" (all cancers excluded) || id:finn-b-C3_NSCLC_ADENO_EXALLC	CLDND1	NA	NA	NA
eqtl-a-ENSG00000100450	finn-b-C3_NSCLC_ADENO_EXALLC	"Non-small cell lung cancer, adenocarcinoma" (all cancers excluded) || id:finn-b-C3_NSCLC_ADENO_EXALLC	GZMH	-0.131096080979768	0.151538685344488	0.435782904878914
eqtl-a-ENSG00000101695	finn-b-C3_NSCLC_ADENO_EXALLC	"Non-small cell lung cancer, adenocarcinoma" (all cancers excluded) || id:finn-b-C3_NSCLC_ADENO_EXALLC	RNF125	NA	NA	NA
eqtl-a-ENSG00000105374	finn-b-C3_NSCLC_ADENO_EXALLC	"Non-small cell lung cancer, adenocarcinoma" (all cancers excluded) || id:finn-b-C3_NSCLC_ADENO_EXALLC	NKG7	-0.107516064594922	0.07105480144895	0.371775159249606
eqtl-a-ENSG00000111796	finn-b-C3_NSCLC_ADENO_EXALLC	"Non-small cell lung cancer, adenocarcinoma" (all cancers excluded) || id:finn-b-C3_NSCLC_ADENO_EXALLC	KLRB1	-0.0458305967926067	0.0613214925755931	0.479181015024293
eqtl-a-ENSG00000113088	finn-b-C3_NSCLC_ADENO_EXALLC	"Non-small cell lung cancer, adenocarcinoma" (all cancers excluded) || id:finn-b-C3_NSCLC_ADENO_EXALLC	GZMK	0.0541042959555084	0.0539252747972736	0.34912075784845
eqtl-a-ENSG00000114423	finn-b-C3_NSCLC_ADENO_EXALLC	"Non-small cell lung cancer, adenocarcinoma" (all cancers excluded) || id:finn-b-C3_NSCLC_ADENO_EXALLC	CBLB	-0.0200428526205572	0.0668588467126935	0.792632207181246
eqtl-a-ENSG00000115523	finn-b-C3_NSCLC_ADENO_EXALLC	"Non-small cell lung cancer, adenocarcinoma" (all cancers excluded) || id:finn-b-C3_NSCLC_ADENO_EXALLC	GNLY	0.0497656067119814	0.0362719415551153	0.203284337136004
eqtl-a-ENSG00000116824	finn-b-C3_NSCLC_ADENO_EXALLC	"Non-small cell lung cancer, adenocarcinoma" (all cancers excluded) || id:finn-b-C3_NSCLC_ADENO_EXALLC	CD2	0.0236967832563345	0.114353516217255	0.869918282550563
eqtl-a-ENSG00000118503	finn-b-C3_NSCLC_ADENO_EXALLC	"Non-small cell lung cancer, adenocarcinoma" (all cancers excluded) || id:finn-b-C3_NSCLC_ADENO_EXALLC	TNFAIP3	0.420424126965317	0.386700842711945	0.390517805141175
eqtl-a-ENSG00000121966	finn-b-C3_NSCLC_ADENO_EXALLC	"Non-small cell lung cancer, adenocarcinoma" (all cancers excluded) || id:finn-b-C3_NSCLC_ADENO_EXALLC	CXCR4	NA	NA	NA
eqtl-a-ENSG00000126264	finn-b-C3_NSCLC_ADENO_EXALLC	"Non-small cell lung cancer, adenocarcinoma" (all cancers excluded) || id:finn-b-C3_NSCLC_ADENO_EXALLC	HCST	NA	NA	NA
eqtl-a-ENSG00000131018	finn-b-C3_NSCLC_ADENO_EXALLC	"Non-small cell lung cancer, adenocarcinoma" (all cancers excluded) || id:finn-b-C3_NSCLC_ADENO_EXALLC	SYNE1	NA	NA	NA
eqtl-a-ENSG00000132002	finn-b-C3_NSCLC_ADENO_EXALLC	"Non-small cell lung cancer, adenocarcinoma" (all cancers excluded) || id:finn-b-C3_NSCLC_ADENO_EXALLC	DNAJB1	NA	NA	NA
eqtl-a-ENSG00000133321	finn-b-C3_NSCLC_ADENO_EXALLC	"Non-small cell lung cancer, adenocarcinoma" (all cancers excluded) || id:finn-b-C3_NSCLC_ADENO_EXALLC	PLAAT4	0.0506742396422025	0.120145557094794	0.70158950799582
eqtl-a-ENSG00000134285	finn-b-C3_NSCLC_ADENO_EXALLC	"Non-small cell lung cancer, adenocarcinoma" (all cancers excluded) || id:finn-b-C3_NSCLC_ADENO_EXALLC	FKBP11	0.180998675021155	0.0664763632231809	0.224078249945
eqtl-a-ENSG00000134539	finn-b-C3_NSCLC_ADENO_EXALLC	"Non-small cell lung cancer, adenocarcinoma" (all cancers excluded) || id:finn-b-C3_NSCLC_ADENO_EXALLC	KLRD1	0.134687530266603	0.0492683288501463	0.223248677207432
eqtl-a-ENSG00000139187	finn-b-C3_NSCLC_ADENO_EXALLC	"Non-small cell lung cancer, adenocarcinoma" (all cancers excluded) || id:finn-b-C3_NSCLC_ADENO_EXALLC	KLRG1	0.0968012355032962	0.0662352189312569	0.203729601376257
eqtl-a-ENSG00000145220	finn-b-C3_NSCLC_ADENO_EXALLC	"Non-small cell lung cancer, adenocarcinoma" (all cancers excluded) || id:finn-b-C3_NSCLC_ADENO_EXALLC	LYAR	0.128160065362254	0.0673873950550213	0.308174281019328
eqtl-a-ENSG00000145649	finn-b-C3_NSCLC_ADENO_EXALLC	"Non-small cell lung cancer, adenocarcinoma" (all cancers excluded) || id:finn-b-C3_NSCLC_ADENO_EXALLC	GZMA	0.0722328662827836	0.0635665852901303	0.338376117511084
eqtl-a-ENSG00000145675	finn-b-C3_NSCLC_ADENO_EXALLC	"Non-small cell lung cancer, adenocarcinoma" (all cancers excluded) || id:finn-b-C3_NSCLC_ADENO_EXALLC	PIK3R1	0.167804692027781	0.0713207298818193	0.142912786189992
eqtl-a-ENSG00000147168	finn-b-C3_NSCLC_ADENO_EXALLC	"Non-small cell lung cancer, adenocarcinoma" (all cancers excluded) || id:finn-b-C3_NSCLC_ADENO_EXALLC	IL2RG	0.377876848308827	0.208359323828115	0.320801255012542
eqtl-a-ENSG00000151883	finn-b-C3_NSCLC_ADENO_EXALLC	"Non-small cell lung cancer, adenocarcinoma" (all cancers excluded) || id:finn-b-C3_NSCLC_ADENO_EXALLC	PARP8	-0.0848403363484475	0.103007269481558	0.470520037398984
eqtl-a-ENSG00000153563	finn-b-C3_NSCLC_ADENO_EXALLC	"Non-small cell lung cancer, adenocarcinoma" (all cancers excluded) || id:finn-b-C3_NSCLC_ADENO_EXALLC	CD8A	0.0134478181899745	0.0650175800315714	0.849382706067725
eqtl-a-ENSG00000154451	finn-b-C3_NSCLC_ADENO_EXALLC	"Non-small cell lung cancer, adenocarcinoma" (all cancers excluded) || id:finn-b-C3_NSCLC_ADENO_EXALLC	GBP5	NA	NA	NA
eqtl-a-ENSG00000164483	finn-b-C3_NSCLC_ADENO_EXALLC	"Non-small cell lung cancer, adenocarcinoma" (all cancers excluded) || id:finn-b-C3_NSCLC_ADENO_EXALLC	SAMD3	0.0240231268865103	0.302753798607193	0.941751801275635
eqtl-a-ENSG00000170571	finn-b-C3_NSCLC_ADENO_EXALLC	"Non-small cell lung cancer, adenocarcinoma" (all cancers excluded) || id:finn-b-C3_NSCLC_ADENO_EXALLC	EMB	-0.42009541539812	0.236152464873377	0.326023169557918
eqtl-a-ENSG00000171476	finn-b-C3_NSCLC_ADENO_EXALLC	"Non-small cell lung cancer, adenocarcinoma" (all cancers excluded) || id:finn-b-C3_NSCLC_ADENO_EXALLC	HOPX	-0.0284313183903929	0.0639974466726923	0.675425423992327
eqtl-a-ENSG00000172116	finn-b-C3_NSCLC_ADENO_EXALLC	"Non-small cell lung cancer, adenocarcinoma" (all cancers excluded) || id:finn-b-C3_NSCLC_ADENO_EXALLC	CD8B	NA	NA	NA
eqtl-a-ENSG00000172543	finn-b-C3_NSCLC_ADENO_EXALLC	"Non-small cell lung cancer, adenocarcinoma" (all cancers excluded) || id:finn-b-C3_NSCLC_ADENO_EXALLC	CTSW	0.00721019349278386	0.0423880951216387	0.873188589274855
eqtl-a-ENSG00000173762	finn-b-C3_NSCLC_ADENO_EXALLC	"Non-small cell lung cancer, adenocarcinoma" (all cancers excluded) || id:finn-b-C3_NSCLC_ADENO_EXALLC	CD7	NA	NA	NA
eqtl-a-ENSG00000178607	finn-b-C3_NSCLC_ADENO_EXALLC	"Non-small cell lung cancer, adenocarcinoma" (all cancers excluded) || id:finn-b-C3_NSCLC_ADENO_EXALLC	ERN1	NA	NA	NA
eqtl-a-ENSG00000180644	finn-b-C3_NSCLC_ADENO_EXALLC	"Non-small cell lung cancer, adenocarcinoma" (all cancers excluded) || id:finn-b-C3_NSCLC_ADENO_EXALLC	PRF1	0.0242380453641505	0.0565172301255788	0.696955231141311
eqtl-a-ENSG00000185697	finn-b-C3_NSCLC_ADENO_EXALLC	"Non-small cell lung cancer, adenocarcinoma" (all cancers excluded) || id:finn-b-C3_NSCLC_ADENO_EXALLC	MYBL1	-0.080366817371925	0.237731486532957	0.79246456156951
eqtl-a-ENSG00000187118	finn-b-C3_NSCLC_ADENO_EXALLC	"Non-small cell lung cancer, adenocarcinoma" (all cancers excluded) || id:finn-b-C3_NSCLC_ADENO_EXALLC	CMC1	0.173483555856946	0.094600252936064	0.208117949819511
eqtl-a-ENSG00000188042	finn-b-C3_NSCLC_ADENO_EXALLC	"Non-small cell lung cancer, adenocarcinoma" (all cancers excluded) || id:finn-b-C3_NSCLC_ADENO_EXALLC	ARL4C	0.00953764877964081	0.0906083399633408	0.925773589283696
eqtl-a-ENSG00000189067	finn-b-C3_NSCLC_ADENO_EXALLC	"Non-small cell lung cancer, adenocarcinoma" (all cancers excluded) || id:finn-b-C3_NSCLC_ADENO_EXALLC	LITAF	-0.0353459949977109	0.203840878333023	0.878299129007515
eqtl-a-ENSG00000197540	finn-b-C3_NSCLC_ADENO_EXALLC	"Non-small cell lung cancer, adenocarcinoma" (all cancers excluded) || id:finn-b-C3_NSCLC_ADENO_EXALLC	GZMM	-0.385644546173726	0.211769654972642	0.319695390336973
eqtl-a-ENSG00000198668	finn-b-C3_NSCLC_ADENO_EXALLC	"Non-small cell lung cancer, adenocarcinoma" (all cancers excluded) || id:finn-b-C3_NSCLC_ADENO_EXALLC	CALM1	NA	NA	NA
eqtl-a-ENSG00000198821	finn-b-C3_NSCLC_ADENO_EXALLC	"Non-small cell lung cancer, adenocarcinoma" (all cancers excluded) || id:finn-b-C3_NSCLC_ADENO_EXALLC	CD247	-0.118684027262971	0.0776012008006164	0.265783219350197
eqtl-a-ENSG00000204475	finn-b-C3_NSCLC_ADENO_EXALLC	"Non-small cell lung cancer, adenocarcinoma" (all cancers excluded) || id:finn-b-C3_NSCLC_ADENO_EXALLC	NCR3	0.128299836120036	0.302617059151682	0.744718086255305
eqtl-a-ENSG00000211695	finn-b-C3_NSCLC_ADENO_EXALLC	"Non-small cell lung cancer, adenocarcinoma" (all cancers excluded) || id:finn-b-C3_NSCLC_ADENO_EXALLC	TRGV9	NA	NA	NA
eqtl-a-ENSG00000211751	finn-b-C3_NSCLC_ADENO_EXALLC	"Non-small cell lung cancer, adenocarcinoma" (all cancers excluded) || id:finn-b-C3_NSCLC_ADENO_EXALLC	TRBC1	0.182663175279575	0.210793814522386	0.477537446860938
eqtl-a-ENSG00000211821	finn-b-C3_NSCLC_ADENO_EXALLC	"Non-small cell lung cancer, adenocarcinoma" (all cancers excluded) || id:finn-b-C3_NSCLC_ADENO_EXALLC	TRDV2	NA	NA	NA
eqtl-a-ENSG00000235162	finn-b-C3_NSCLC_ADENO_EXALLC	"Non-small cell lung cancer, adenocarcinoma" (all cancers excluded) || id:finn-b-C3_NSCLC_ADENO_EXALLC	C12orf75	-0.0624437956501784	0.0462909850433093	0.214292230237749
eqtl-a-ENSG00000242114	finn-b-C3_NSCLC_ADENO_EXALLC	"Non-small cell lung cancer, adenocarcinoma" (all cancers excluded) || id:finn-b-C3_NSCLC_ADENO_EXALLC	MTFP1	0.105629861790656	0.170209075735519	0.646408014174627
eqtl-a-ENSG00000256553	finn-b-C3_NSCLC_ADENO_EXALLC	"Non-small cell lung cancer, adenocarcinoma" (all cancers excluded) || id:finn-b-C3_NSCLC_ADENO_EXALLC	TRAV1-2	0.105793394305668	0.170274672290355	0.646076591440632
