# Supplementary material for: Integrative single-cell analysis: dissecting CD8 + memory cell roles in LUAD and COVID-19 via eQTLs and Mendelian Randomization
Source: Hereditas. 2024 Jan 31;161:7. doi: 10.1186/s41065-023-00307-7 (PMC10829297; doi:10.1186/s41065-023-00307-7)
Supplement: Supplementary file 6 — Additional file 6. [file 41065_2023_307_MOESM6_ESM.csv]

id.exposure	id.outcome	outcome	exposure	method	Q	Q_df	Q_pval
eqtl-a-ENSG00000007264	finn-b-C3_NSCLC_ADENO_EXALLC	"Non-small cell lung cancer, adenocarcinoma" (all cancers excluded) || id:finn-b-C3_NSCLC_ADENO_EXALLC	MATK	MR Egger	1.94529423129285	4	0.745820174082216
eqtl-a-ENSG00000007264	finn-b-C3_NSCLC_ADENO_EXALLC	"Non-small cell lung cancer, adenocarcinoma" (all cancers excluded) || id:finn-b-C3_NSCLC_ADENO_EXALLC	MATK	Inverse variance weighted	2.00589367166448	5	0.8483289343395
eqtl-a-ENSG00000008517	finn-b-C3_NSCLC_ADENO_EXALLC	"Non-small cell lung cancer, adenocarcinoma" (all cancers excluded) || id:finn-b-C3_NSCLC_ADENO_EXALLC	IL32	MR Egger	1.22109473836999	2	0.543053536934777
eqtl-a-ENSG00000008517	finn-b-C3_NSCLC_ADENO_EXALLC	"Non-small cell lung cancer, adenocarcinoma" (all cancers excluded) || id:finn-b-C3_NSCLC_ADENO_EXALLC	IL32	Inverse variance weighted	1.43831792891336	3	0.696577884424821
eqtl-a-ENSG00000010810	finn-b-C3_NSCLC_ADENO_EXALLC	"Non-small cell lung cancer, adenocarcinoma" (all cancers excluded) || id:finn-b-C3_NSCLC_ADENO_EXALLC	FYN	MR Egger	0.0952892104919749	1	0.757557728007843
eqtl-a-ENSG00000010810	finn-b-C3_NSCLC_ADENO_EXALLC	"Non-small cell lung cancer, adenocarcinoma" (all cancers excluded) || id:finn-b-C3_NSCLC_ADENO_EXALLC	FYN	Inverse variance weighted	0.246445653338411	2	0.88406664698517
eqtl-a-ENSG00000027869	finn-b-C3_NSCLC_ADENO_EXALLC	"Non-small cell lung cancer, adenocarcinoma" (all cancers excluded) || id:finn-b-C3_NSCLC_ADENO_EXALLC	SH2D2A	Inverse variance weighted	0.29822022498086	1	0.585000337047069
eqtl-a-ENSG00000044574	finn-b-C3_NSCLC_ADENO_EXALLC	"Non-small cell lung cancer, adenocarcinoma" (all cancers excluded) || id:finn-b-C3_NSCLC_ADENO_EXALLC	HSPA5	MR Egger	3.08934427449063	3	0.378054127913577
eqtl-a-ENSG00000044574	finn-b-C3_NSCLC_ADENO_EXALLC	"Non-small cell lung cancer, adenocarcinoma" (all cancers excluded) || id:finn-b-C3_NSCLC_ADENO_EXALLC	HSPA5	Inverse variance weighted	4.14979063371982	4	0.386113288336398
eqtl-a-ENSG00000054654	finn-b-C3_NSCLC_ADENO_EXALLC	"Non-small cell lung cancer, adenocarcinoma" (all cancers excluded) || id:finn-b-C3_NSCLC_ADENO_EXALLC	SYNE2	MR Egger	3.51006101527333	3	0.319459583320604
eqtl-a-ENSG00000054654	finn-b-C3_NSCLC_ADENO_EXALLC	"Non-small cell lung cancer, adenocarcinoma" (all cancers excluded) || id:finn-b-C3_NSCLC_ADENO_EXALLC	SYNE2	Inverse variance weighted	6.26304505232841	4	0.180346273089422
eqtl-a-ENSG00000069667	finn-b-C3_NSCLC_ADENO_EXALLC	"Non-small cell lung cancer, adenocarcinoma" (all cancers excluded) || id:finn-b-C3_NSCLC_ADENO_EXALLC	RORA	MR Egger	6.17235612845083	1	0.0129761678674841
eqtl-a-ENSG00000069667	finn-b-C3_NSCLC_ADENO_EXALLC	"Non-small cell lung cancer, adenocarcinoma" (all cancers excluded) || id:finn-b-C3_NSCLC_ADENO_EXALLC	RORA	Inverse variance weighted	7.15708165129659	2	0.0279164034499425
eqtl-a-ENSG00000077984	finn-b-C3_NSCLC_ADENO_EXALLC	"Non-small cell lung cancer, adenocarcinoma" (all cancers excluded) || id:finn-b-C3_NSCLC_ADENO_EXALLC	CST7	MR Egger	1.95963286545474	4	0.743183492537016
eqtl-a-ENSG00000077984	finn-b-C3_NSCLC_ADENO_EXALLC	"Non-small cell lung cancer, adenocarcinoma" (all cancers excluded) || id:finn-b-C3_NSCLC_ADENO_EXALLC	CST7	Inverse variance weighted	2.0972234769407	5	0.835535380193693
eqtl-a-ENSG00000080822	finn-b-C3_NSCLC_ADENO_EXALLC	"Non-small cell lung cancer, adenocarcinoma" (all cancers excluded) || id:finn-b-C3_NSCLC_ADENO_EXALLC	CLDND1	Inverse variance weighted	0.107054858876326	1	0.743522377698463
eqtl-a-ENSG00000100450	finn-b-C3_NSCLC_ADENO_EXALLC	"Non-small cell lung cancer, adenocarcinoma" (all cancers excluded) || id:finn-b-C3_NSCLC_ADENO_EXALLC	GZMH	MR Egger	13.4156565279767	4	0.00941367561881352
eqtl-a-ENSG00000100450	finn-b-C3_NSCLC_ADENO_EXALLC	"Non-small cell lung cancer, adenocarcinoma" (all cancers excluded) || id:finn-b-C3_NSCLC_ADENO_EXALLC	GZMH	Inverse variance weighted	15.9257178225455	5	0.0070593840967898
eqtl-a-ENSG00000101695	finn-b-C3_NSCLC_ADENO_EXALLC	"Non-small cell lung cancer, adenocarcinoma" (all cancers excluded) || id:finn-b-C3_NSCLC_ADENO_EXALLC	RNF125	Inverse variance weighted	0.0968007140780239	1	0.755703216037698
eqtl-a-ENSG00000105374	finn-b-C3_NSCLC_ADENO_EXALLC	"Non-small cell lung cancer, adenocarcinoma" (all cancers excluded) || id:finn-b-C3_NSCLC_ADENO_EXALLC	NKG7	MR Egger	0.148464910617091	1	0.700006682120778
eqtl-a-ENSG00000105374	finn-b-C3_NSCLC_ADENO_EXALLC	"Non-small cell lung cancer, adenocarcinoma" (all cancers excluded) || id:finn-b-C3_NSCLC_ADENO_EXALLC	NKG7	Inverse variance weighted	2.43806618763889	2	0.295515764848047
eqtl-a-ENSG00000111796	finn-b-C3_NSCLC_ADENO_EXALLC	"Non-small cell lung cancer, adenocarcinoma" (all cancers excluded) || id:finn-b-C3_NSCLC_ADENO_EXALLC	KLRB1	MR Egger	13.4398286709433	7	0.0620900876065413
eqtl-a-ENSG00000111796	finn-b-C3_NSCLC_ADENO_EXALLC	"Non-small cell lung cancer, adenocarcinoma" (all cancers excluded) || id:finn-b-C3_NSCLC_ADENO_EXALLC	KLRB1	Inverse variance weighted	14.5122891158624	8	0.06935187651141
eqtl-a-ENSG00000113088	finn-b-C3_NSCLC_ADENO_EXALLC	"Non-small cell lung cancer, adenocarcinoma" (all cancers excluded) || id:finn-b-C3_NSCLC_ADENO_EXALLC	GZMK	MR Egger	6.14119257318039	7	0.523363305647136
eqtl-a-ENSG00000113088	finn-b-C3_NSCLC_ADENO_EXALLC	"Non-small cell lung cancer, adenocarcinoma" (all cancers excluded) || id:finn-b-C3_NSCLC_ADENO_EXALLC	GZMK	Inverse variance weighted	7.1478431954046	8	0.520768881932873
eqtl-a-ENSG00000114423	finn-b-C3_NSCLC_ADENO_EXALLC	"Non-small cell lung cancer, adenocarcinoma" (all cancers excluded) || id:finn-b-C3_NSCLC_ADENO_EXALLC	CBLB	MR Egger	3.93414200094896	2	0.139865924068058
eqtl-a-ENSG00000114423	finn-b-C3_NSCLC_ADENO_EXALLC	"Non-small cell lung cancer, adenocarcinoma" (all cancers excluded) || id:finn-b-C3_NSCLC_ADENO_EXALLC	CBLB	Inverse variance weighted	4.11091720208291	3	0.24973347840548
eqtl-a-ENSG00000115523	finn-b-C3_NSCLC_ADENO_EXALLC	"Non-small cell lung cancer, adenocarcinoma" (all cancers excluded) || id:finn-b-C3_NSCLC_ADENO_EXALLC	GNLY	MR Egger	11.186661281378	9	0.263131004660927
eqtl-a-ENSG00000115523	finn-b-C3_NSCLC_ADENO_EXALLC	"Non-small cell lung cancer, adenocarcinoma" (all cancers excluded) || id:finn-b-C3_NSCLC_ADENO_EXALLC	GNLY	Inverse variance weighted	13.5264410373984	10	0.195708027203393
eqtl-a-ENSG00000116824	finn-b-C3_NSCLC_ADENO_EXALLC	"Non-small cell lung cancer, adenocarcinoma" (all cancers excluded) || id:finn-b-C3_NSCLC_ADENO_EXALLC	CD2	MR Egger	0.442480656365026	1	0.50592757193449
eqtl-a-ENSG00000116824	finn-b-C3_NSCLC_ADENO_EXALLC	"Non-small cell lung cancer, adenocarcinoma" (all cancers excluded) || id:finn-b-C3_NSCLC_ADENO_EXALLC	CD2	Inverse variance weighted	0.485422407065702	2	0.784498041322623
eqtl-a-ENSG00000118503	finn-b-C3_NSCLC_ADENO_EXALLC	"Non-small cell lung cancer, adenocarcinoma" (all cancers excluded) || id:finn-b-C3_NSCLC_ADENO_EXALLC	TNFAIP3	MR Egger	0.112966186292336	2	0.945082462731132
eqtl-a-ENSG00000118503	finn-b-C3_NSCLC_ADENO_EXALLC	"Non-small cell lung cancer, adenocarcinoma" (all cancers excluded) || id:finn-b-C3_NSCLC_ADENO_EXALLC	TNFAIP3	Inverse variance weighted	1.29498673084009	3	0.730323869694754
eqtl-a-ENSG00000121966	finn-b-C3_NSCLC_ADENO_EXALLC	"Non-small cell lung cancer, adenocarcinoma" (all cancers excluded) || id:finn-b-C3_NSCLC_ADENO_EXALLC	CXCR4	Inverse variance weighted	0.678062415692236	1	0.410254723765038
eqtl-a-ENSG00000126264	finn-b-C3_NSCLC_ADENO_EXALLC	"Non-small cell lung cancer, adenocarcinoma" (all cancers excluded) || id:finn-b-C3_NSCLC_ADENO_EXALLC	HCST	Inverse variance weighted	1.19668161930415	1	0.273985925803429
eqtl-a-ENSG00000131018	finn-b-C3_NSCLC_ADENO_EXALLC	"Non-small cell lung cancer, adenocarcinoma" (all cancers excluded) || id:finn-b-C3_NSCLC_ADENO_EXALLC	SYNE1	Inverse variance weighted	5.5495108179361	1	0.0184858526659442
eqtl-a-ENSG00000132002	finn-b-C3_NSCLC_ADENO_EXALLC	"Non-small cell lung cancer, adenocarcinoma" (all cancers excluded) || id:finn-b-C3_NSCLC_ADENO_EXALLC	DNAJB1	Inverse variance weighted	0.358873969226657	1	0.549132270141809
eqtl-a-ENSG00000133321	finn-b-C3_NSCLC_ADENO_EXALLC	"Non-small cell lung cancer, adenocarcinoma" (all cancers excluded) || id:finn-b-C3_NSCLC_ADENO_EXALLC	PLAAT4	MR Egger	2.78683334220125	3	0.425671972334303
eqtl-a-ENSG00000133321	finn-b-C3_NSCLC_ADENO_EXALLC	"Non-small cell lung cancer, adenocarcinoma" (all cancers excluded) || id:finn-b-C3_NSCLC_ADENO_EXALLC	PLAAT4	Inverse variance weighted	2.96472642070073	4	0.563745598067246
eqtl-a-ENSG00000134285	finn-b-C3_NSCLC_ADENO_EXALLC	"Non-small cell lung cancer, adenocarcinoma" (all cancers excluded) || id:finn-b-C3_NSCLC_ADENO_EXALLC	FKBP11	MR Egger	0.00259760989128186	1	0.95935201352088
eqtl-a-ENSG00000134285	finn-b-C3_NSCLC_ADENO_EXALLC	"Non-small cell lung cancer, adenocarcinoma" (all cancers excluded) || id:finn-b-C3_NSCLC_ADENO_EXALLC	FKBP11	Inverse variance weighted	7.41597803778635	2	0.0245267966357906
eqtl-a-ENSG00000134539	finn-b-C3_NSCLC_ADENO_EXALLC	"Non-small cell lung cancer, adenocarcinoma" (all cancers excluded) || id:finn-b-C3_NSCLC_ADENO_EXALLC	KLRD1	MR Egger	0.20496374529205	1	0.65074373724893
eqtl-a-ENSG00000134539	finn-b-C3_NSCLC_ADENO_EXALLC	"Non-small cell lung cancer, adenocarcinoma" (all cancers excluded) || id:finn-b-C3_NSCLC_ADENO_EXALLC	KLRD1	Inverse variance weighted	7.67837902790427	2	0.0215110286704465
eqtl-a-ENSG00000139187	finn-b-C3_NSCLC_ADENO_EXALLC	"Non-small cell lung cancer, adenocarcinoma" (all cancers excluded) || id:finn-b-C3_NSCLC_ADENO_EXALLC	KLRG1	MR Egger	5.25203123776785	5	0.385902597756479
eqtl-a-ENSG00000139187	finn-b-C3_NSCLC_ADENO_EXALLC	"Non-small cell lung cancer, adenocarcinoma" (all cancers excluded) || id:finn-b-C3_NSCLC_ADENO_EXALLC	KLRG1	Inverse variance weighted	7.49560909230643	6	0.277431667745895
eqtl-a-ENSG00000145220	finn-b-C3_NSCLC_ADENO_EXALLC	"Non-small cell lung cancer, adenocarcinoma" (all cancers excluded) || id:finn-b-C3_NSCLC_ADENO_EXALLC	LYAR	MR Egger	0.875519008542121	1	0.349431931211205
eqtl-a-ENSG00000145220	finn-b-C3_NSCLC_ADENO_EXALLC	"Non-small cell lung cancer, adenocarcinoma" (all cancers excluded) || id:finn-b-C3_NSCLC_ADENO_EXALLC	LYAR	Inverse variance weighted	4.49251563315531	2	0.105794386716227
eqtl-a-ENSG00000145649	finn-b-C3_NSCLC_ADENO_EXALLC	"Non-small cell lung cancer, adenocarcinoma" (all cancers excluded) || id:finn-b-C3_NSCLC_ADENO_EXALLC	GZMA	MR Egger	2.57414095185749	3	0.462041017552531
eqtl-a-ENSG00000145649	finn-b-C3_NSCLC_ADENO_EXALLC	"Non-small cell lung cancer, adenocarcinoma" (all cancers excluded) || id:finn-b-C3_NSCLC_ADENO_EXALLC	GZMA	Inverse variance weighted	3.86539570239362	4	0.424528947532572
eqtl-a-ENSG00000145675	finn-b-C3_NSCLC_ADENO_EXALLC	"Non-small cell lung cancer, adenocarcinoma" (all cancers excluded) || id:finn-b-C3_NSCLC_ADENO_EXALLC	PIK3R1	MR Egger	0.122609138892128	2	0.940536737395177
eqtl-a-ENSG00000145675	finn-b-C3_NSCLC_ADENO_EXALLC	"Non-small cell lung cancer, adenocarcinoma" (all cancers excluded) || id:finn-b-C3_NSCLC_ADENO_EXALLC	PIK3R1	Inverse variance weighted	5.65836134937791	3	0.129467760543914
eqtl-a-ENSG00000147168	finn-b-C3_NSCLC_ADENO_EXALLC	"Non-small cell lung cancer, adenocarcinoma" (all cancers excluded) || id:finn-b-C3_NSCLC_ADENO_EXALLC	IL2RG	MR Egger	0.766374010775028	1	0.38134112379381
eqtl-a-ENSG00000147168	finn-b-C3_NSCLC_ADENO_EXALLC	"Non-small cell lung cancer, adenocarcinoma" (all cancers excluded) || id:finn-b-C3_NSCLC_ADENO_EXALLC	IL2RG	Inverse variance weighted	4.05545592858645	2	0.13163425938557
eqtl-a-ENSG00000151883	finn-b-C3_NSCLC_ADENO_EXALLC	"Non-small cell lung cancer, adenocarcinoma" (all cancers excluded) || id:finn-b-C3_NSCLC_ADENO_EXALLC	PARP8	MR Egger	1.66927859164834	3	0.643785325773777
eqtl-a-ENSG00000151883	finn-b-C3_NSCLC_ADENO_EXALLC	"Non-small cell lung cancer, adenocarcinoma" (all cancers excluded) || id:finn-b-C3_NSCLC_ADENO_EXALLC	PARP8	Inverse variance weighted	2.34765230851822	4	0.672107262352951
eqtl-a-ENSG00000153563	finn-b-C3_NSCLC_ADENO_EXALLC	"Non-small cell lung cancer, adenocarcinoma" (all cancers excluded) || id:finn-b-C3_NSCLC_ADENO_EXALLC	CD8A	MR Egger	4.16786592987281	3	0.243898871302959
eqtl-a-ENSG00000153563	finn-b-C3_NSCLC_ADENO_EXALLC	"Non-small cell lung cancer, adenocarcinoma" (all cancers excluded) || id:finn-b-C3_NSCLC_ADENO_EXALLC	CD8A	Inverse variance weighted	4.22729987263079	4	0.376117273992476
eqtl-a-ENSG00000154451	finn-b-C3_NSCLC_ADENO_EXALLC	"Non-small cell lung cancer, adenocarcinoma" (all cancers excluded) || id:finn-b-C3_NSCLC_ADENO_EXALLC	GBP5	Inverse variance weighted	0.441754595404418	1	0.506276800422961
eqtl-a-ENSG00000164483	finn-b-C3_NSCLC_ADENO_EXALLC	"Non-small cell lung cancer, adenocarcinoma" (all cancers excluded) || id:finn-b-C3_NSCLC_ADENO_EXALLC	SAMD3	MR Egger	3.05584813410123	3	0.383094388896853
eqtl-a-ENSG00000164483	finn-b-C3_NSCLC_ADENO_EXALLC	"Non-small cell lung cancer, adenocarcinoma" (all cancers excluded) || id:finn-b-C3_NSCLC_ADENO_EXALLC	SAMD3	Inverse variance weighted	3.06226156443066	4	0.547460684043665
eqtl-a-ENSG00000170571	finn-b-C3_NSCLC_ADENO_EXALLC	"Non-small cell lung cancer, adenocarcinoma" (all cancers excluded) || id:finn-b-C3_NSCLC_ADENO_EXALLC	EMB	MR Egger	0.102533776168587	1	0.748809933656714
eqtl-a-ENSG00000170571	finn-b-C3_NSCLC_ADENO_EXALLC	"Non-small cell lung cancer, adenocarcinoma" (all cancers excluded) || id:finn-b-C3_NSCLC_ADENO_EXALLC	EMB	Inverse variance weighted	3.26707617028799	2	0.195237583494174
eqtl-a-ENSG00000171476	finn-b-C3_NSCLC_ADENO_EXALLC	"Non-small cell lung cancer, adenocarcinoma" (all cancers excluded) || id:finn-b-C3_NSCLC_ADENO_EXALLC	HOPX	MR Egger	8.98042424180704	5	0.109847521201533
eqtl-a-ENSG00000171476	finn-b-C3_NSCLC_ADENO_EXALLC	"Non-small cell lung cancer, adenocarcinoma" (all cancers excluded) || id:finn-b-C3_NSCLC_ADENO_EXALLC	HOPX	Inverse variance weighted	9.33490735619918	6	0.15560063483759
eqtl-a-ENSG00000172116	finn-b-C3_NSCLC_ADENO_EXALLC	"Non-small cell lung cancer, adenocarcinoma" (all cancers excluded) || id:finn-b-C3_NSCLC_ADENO_EXALLC	CD8B	Inverse variance weighted	0.13690244970196	1	0.711380023837538
eqtl-a-ENSG00000172543	finn-b-C3_NSCLC_ADENO_EXALLC	"Non-small cell lung cancer, adenocarcinoma" (all cancers excluded) || id:finn-b-C3_NSCLC_ADENO_EXALLC	CTSW	MR Egger	3.21035860781243	4	0.52325947994248
eqtl-a-ENSG00000172543	finn-b-C3_NSCLC_ADENO_EXALLC	"Non-small cell lung cancer, adenocarcinoma" (all cancers excluded) || id:finn-b-C3_NSCLC_ADENO_EXALLC	CTSW	Inverse variance weighted	3.23929244535823	5	0.663148019859662
eqtl-a-ENSG00000173762	finn-b-C3_NSCLC_ADENO_EXALLC	"Non-small cell lung cancer, adenocarcinoma" (all cancers excluded) || id:finn-b-C3_NSCLC_ADENO_EXALLC	CD7	Inverse variance weighted	1.30550207309166	1	0.253210647143438
eqtl-a-ENSG00000178607	finn-b-C3_NSCLC_ADENO_EXALLC	"Non-small cell lung cancer, adenocarcinoma" (all cancers excluded) || id:finn-b-C3_NSCLC_ADENO_EXALLC	ERN1	Inverse variance weighted	1.23049124526844	1	0.267311523837717
eqtl-a-ENSG00000180644	finn-b-C3_NSCLC_ADENO_EXALLC	"Non-small cell lung cancer, adenocarcinoma" (all cancers excluded) || id:finn-b-C3_NSCLC_ADENO_EXALLC	PRF1	MR Egger	3.62990276233206	3	0.304300848412817
eqtl-a-ENSG00000180644	finn-b-C3_NSCLC_ADENO_EXALLC	"Non-small cell lung cancer, adenocarcinoma" (all cancers excluded) || id:finn-b-C3_NSCLC_ADENO_EXALLC	PRF1	Inverse variance weighted	3.85244230241062	4	0.426343776930158
eqtl-a-ENSG00000185697	finn-b-C3_NSCLC_ADENO_EXALLC	"Non-small cell lung cancer, adenocarcinoma" (all cancers excluded) || id:finn-b-C3_NSCLC_ADENO_EXALLC	MYBL1	MR Egger	5.44932088569181	1	0.0195759350423776
eqtl-a-ENSG00000185697	finn-b-C3_NSCLC_ADENO_EXALLC	"Non-small cell lung cancer, adenocarcinoma" (all cancers excluded) || id:finn-b-C3_NSCLC_ADENO_EXALLC	MYBL1	Inverse variance weighted	6.07208346739587	2	0.0480246079557358
eqtl-a-ENSG00000187118	finn-b-C3_NSCLC_ADENO_EXALLC	"Non-small cell lung cancer, adenocarcinoma" (all cancers excluded) || id:finn-b-C3_NSCLC_ADENO_EXALLC	CMC1	MR Egger	0.834026657207704	2	0.659012136173886
eqtl-a-ENSG00000187118	finn-b-C3_NSCLC_ADENO_EXALLC	"Non-small cell lung cancer, adenocarcinoma" (all cancers excluded) || id:finn-b-C3_NSCLC_ADENO_EXALLC	CMC1	Inverse variance weighted	4.19706667577729	3	0.240955730696719
eqtl-a-ENSG00000188042	finn-b-C3_NSCLC_ADENO_EXALLC	"Non-small cell lung cancer, adenocarcinoma" (all cancers excluded) || id:finn-b-C3_NSCLC_ADENO_EXALLC	ARL4C	MR Egger	0.657721464717692	2	0.719743246711724
eqtl-a-ENSG00000188042	finn-b-C3_NSCLC_ADENO_EXALLC	"Non-small cell lung cancer, adenocarcinoma" (all cancers excluded) || id:finn-b-C3_NSCLC_ADENO_EXALLC	ARL4C	Inverse variance weighted	0.668801631658443	3	0.880516410530792
eqtl-a-ENSG00000189067	finn-b-C3_NSCLC_ADENO_EXALLC	"Non-small cell lung cancer, adenocarcinoma" (all cancers excluded) || id:finn-b-C3_NSCLC_ADENO_EXALLC	LITAF	MR Egger	7.08484801080987	2	0.0289430837899893
eqtl-a-ENSG00000189067	finn-b-C3_NSCLC_ADENO_EXALLC	"Non-small cell lung cancer, adenocarcinoma" (all cancers excluded) || id:finn-b-C3_NSCLC_ADENO_EXALLC	LITAF	Inverse variance weighted	7.19135997694955	3	0.066042238324123
eqtl-a-ENSG00000197540	finn-b-C3_NSCLC_ADENO_EXALLC	"Non-small cell lung cancer, adenocarcinoma" (all cancers excluded) || id:finn-b-C3_NSCLC_ADENO_EXALLC	GZMM	MR Egger	0.0119959566024905	1	0.912785257615626
eqtl-a-ENSG00000197540	finn-b-C3_NSCLC_ADENO_EXALLC	"Non-small cell lung cancer, adenocarcinoma" (all cancers excluded) || id:finn-b-C3_NSCLC_ADENO_EXALLC	GZMM	Inverse variance weighted	3.32824341184244	2	0.189356896008899
eqtl-a-ENSG00000198668	finn-b-C3_NSCLC_ADENO_EXALLC	"Non-small cell lung cancer, adenocarcinoma" (all cancers excluded) || id:finn-b-C3_NSCLC_ADENO_EXALLC	CALM1	Inverse variance weighted	0.231783067212754	1	0.630204851362346
eqtl-a-ENSG00000198821	finn-b-C3_NSCLC_ADENO_EXALLC	"Non-small cell lung cancer, adenocarcinoma" (all cancers excluded) || id:finn-b-C3_NSCLC_ADENO_EXALLC	CD247	MR Egger	3.70006939491015	2	0.157231710678762
eqtl-a-ENSG00000198821	finn-b-C3_NSCLC_ADENO_EXALLC	"Non-small cell lung cancer, adenocarcinoma" (all cancers excluded) || id:finn-b-C3_NSCLC_ADENO_EXALLC	CD247	Inverse variance weighted	8.02747436797275	3	0.0454472928113058
eqtl-a-ENSG00000204475	finn-b-C3_NSCLC_ADENO_EXALLC	"Non-small cell lung cancer, adenocarcinoma" (all cancers excluded) || id:finn-b-C3_NSCLC_ADENO_EXALLC	NCR3	MR Egger	0.0020590816128902	1	0.963806730146859
eqtl-a-ENSG00000204475	finn-b-C3_NSCLC_ADENO_EXALLC	"Non-small cell lung cancer, adenocarcinoma" (all cancers excluded) || id:finn-b-C3_NSCLC_ADENO_EXALLC	NCR3	Inverse variance weighted	0.181807629409202	2	0.913105534001071
eqtl-a-ENSG00000211695	finn-b-C3_NSCLC_ADENO_EXALLC	"Non-small cell lung cancer, adenocarcinoma" (all cancers excluded) || id:finn-b-C3_NSCLC_ADENO_EXALLC	TRGV9	Inverse variance weighted	0.320200236629554	1	0.571487334926383
eqtl-a-ENSG00000211751	finn-b-C3_NSCLC_ADENO_EXALLC	"Non-small cell lung cancer, adenocarcinoma" (all cancers excluded) || id:finn-b-C3_NSCLC_ADENO_EXALLC	TRBC1	MR Egger	1.8531915553168	2	0.39589914771201
eqtl-a-ENSG00000211751	finn-b-C3_NSCLC_ADENO_EXALLC	"Non-small cell lung cancer, adenocarcinoma" (all cancers excluded) || id:finn-b-C3_NSCLC_ADENO_EXALLC	TRBC1	Inverse variance weighted	2.6040987748625	3	0.456771431778638
eqtl-a-ENSG00000211821	finn-b-C3_NSCLC_ADENO_EXALLC	"Non-small cell lung cancer, adenocarcinoma" (all cancers excluded) || id:finn-b-C3_NSCLC_ADENO_EXALLC	TRDV2	Inverse variance weighted	0.585459607153059	1	0.444180250906288
eqtl-a-ENSG00000235162	finn-b-C3_NSCLC_ADENO_EXALLC	"Non-small cell lung cancer, adenocarcinoma" (all cancers excluded) || id:finn-b-C3_NSCLC_ADENO_EXALLC	C12orf75	MR Egger	12.217610492377	8	0.141755536178251
eqtl-a-ENSG00000235162	finn-b-C3_NSCLC_ADENO_EXALLC	"Non-small cell lung cancer, adenocarcinoma" (all cancers excluded) || id:finn-b-C3_NSCLC_ADENO_EXALLC	C12orf75	Inverse variance weighted	14.9965688001518	9	0.0910302688868877
eqtl-a-ENSG00000242114	finn-b-C3_NSCLC_ADENO_EXALLC	"Non-small cell lung cancer, adenocarcinoma" (all cancers excluded) || id:finn-b-C3_NSCLC_ADENO_EXALLC	MTFP1	MR Egger	0.328095041536078	1	0.566782955476632
eqtl-a-ENSG00000242114	finn-b-C3_NSCLC_ADENO_EXALLC	"Non-small cell lung cancer, adenocarcinoma" (all cancers excluded) || id:finn-b-C3_NSCLC_ADENO_EXALLC	MTFP1	Inverse variance weighted	0.713225614932024	2	0.700043496882262
eqtl-a-ENSG00000256553	finn-b-C3_NSCLC_ADENO_EXALLC	"Non-small cell lung cancer, adenocarcinoma" (all cancers excluded) || id:finn-b-C3_NSCLC_ADENO_EXALLC	TRAV1-2	MR Egger	0.113064827064787	1	0.73668149384589
eqtl-a-ENSG00000256553	finn-b-C3_NSCLC_ADENO_EXALLC	"Non-small cell lung cancer, adenocarcinoma" (all cancers excluded) || id:finn-b-C3_NSCLC_ADENO_EXALLC	TRAV1-2	Inverse variance weighted	0.499091218033767	2	0.779154743537008
